# Supplementary material for: Seasonality, Clinical Characteristics, and Outcomes of Respiratory Syncytial Virus Disease by Subtype Among Children Aged <5 Years: New Vaccine Surveillance Network, United States, 2016–2020
Source: Clin Infect Dis. 2024 Feb 15;78(5):1352–9. doi: 10.1093/cid/ciae085 (PMC11093674; doi:10.1093/cid/ciae085)
Supplement: ciae085_Supplementary_Data [file ciae085_supplementary_data.zip]

Archive with 1 entries (1 files):
- ciae085_Supplementary_Data.eps
